# Supplementary material for: Urban Individuals of Three Rove Beetle Species Are Not More Exploratory or Risk-Taking Than Rural Conspecifics
Source: Insects. 2022 Aug 22;13(8):757. doi: 10.3390/insects13080757 (PMC9409932; doi:10.3390/insects13080757)
Supplement: Supplementary file 1 [file insects-13-00757-s001.zip]

Archive with 1 entries (1 files):
- insects-1802603-supplementary.pdf
